# Supplementary material for: Construction of Donor–Acceptor Heterojunctions via Microphase Separation of Discotic Liquid Crystals with Ambipolar Transport
Source: Molecules. 2025 Aug 21;30(16):3441. doi: 10.3390/molecules30163441 (PMC12388344; doi:10.3390/molecules30163441)
Supplement: Supplementary file 1 [file molecules-30-03441-s001.zip]

Archive with 1 entries (1 files):
- molecules-3719510-supplementary.pdf
